# Supplementary material for: Identification of an Immune-Related Prognostic Predictor in Hepatocellular Carcinoma
Source: Front Mol Biosci. 2020 Sep 24;7:567950. doi: 10.3389/fmolb.2020.567950 (PMC7542239; doi:10.3389/fmolb.2020.567950)
Supplement: Supplementary file 1 [file Data_Sheet_1.XLS]

id	age	gender	grade	stage	T	M	N	LPA	BIRC5	ROBO1	riskScore
TCGA-DD-AAW0	<=65	MALE	G1-2	Stage I-II	T1-2	M0	N0	1.6362	1.691855	2.481155	0.87056415474767
TCGA-UB-A7MA	<=65	FEMALE	G1-2	Stage I-II	T1-2	M0	N0	0.7775424	11.94845	7.107357	1.26952387192818
TCGA-G3-A25V	>65	MALE	G1-2	Stage I-II	T1-2	M0	N0	3.885816	1.339197	5.397627	0.839071551366931
TCGA-DD-A1EG	>65	MALE	G3-4	Stage I-II	T1-2	M0	N0	0.05894033	3.487519	3.923988	1.00050130693846
TCGA-G3-A25U	<=65	FEMALE	G3-4	Stage I-II	T1-2	M0	N0	6.541319	9.197108	0.7177134	0.814241846254382
TCGA-ED-A8O6	<=65	FEMALE	G3-4	Stage III-IV	T3-4	M0	N0	1.767328	8.349854	9.45589	1.18013200177168
TCGA-DD-AACY	<=65	MALE	G3-4	Stage I-II	T1-2	M0	N0	0.8935582	0.6211069	3.517321	0.895884229495569
TCGA-MI-A75E	<=65	MALE	G1-2	Stage III-IV	T3-4	M0	N0	3.124742	2.410344	6.206511	0.903876371448618
TCGA-CC-A7IH	<=65	MALE	G1-2	Stage III-IV	T3-4	M0	N0	3.334599	1.877864	0.4498872	0.779184545461351
TCGA-CC-A8HT	>65	MALE	G1-2	Stage III-IV	T3-4	M0	N0	0.466458	20.28621	7.269925	1.56786608907505
TCGA-DD-AACZ	<=65	FEMALE	G3-4	Stage I-II	T1-2	M0	N0	0.7992241	6.859307	8.377267	1.15841711934912
TCGA-5C-A9VH	>65	MALE	G1-2	Stage I-II	T1-2	M0	N0	4.987566	2.857892	21.1945	1.1779638217261
TCGA-CC-A123	<=65	FEMALE	G1-2	Stage III-IV	T3-4	M0	N0	2.791625	22.24943	5.922041	1.44697021164116
TCGA-DD-A73B	>65	FEMALE	G1-2	Stage I-II	T1-2	M0	N0	7.533461	7.848262	2.387985	0.785759122737196
TCGA-DD-AAVP	<=65	MALE	G1-2	Stage I-II	T1-2	M0	N0	1.543095	1.975909	1.28251	0.856721311362863
TCGA-DD-AAE4	<=65	FEMALE	G1-2	Stage I-II	T1-2	M0	N0	51.99695	6.659742	2.351622	0.1212104407105
TCGA-G3-A3CK	<=65	MALE	G1-2	Stage I-II	T1-2	M0	N0	4.788075	1.709349	2.830027	0.770310497859144
TCGA-DD-AACT	>65	FEMALE	G1-2	Stage I-II	T1-2	M0	N0	4.220606	2.01399	7.383268	0.87840408042068
TCGA-DD-AADB	<=65	MALE	G3-4	Stage I-II	T1-2	M0	N0	2.285546	11.31808	23.65983	1.69490413070595
TCGA-DD-A11A	>65	MALE	G3-4	Stage I-II	T1-2	M0	N0	1.043387	4.668892	2.902085	0.965334397959998
TCGA-DD-AAD6	>65	MALE	G3-4	Stage III-IV	T3-4	M0	N0	2.858248	8.469476	13.272	1.23080340955241
TCGA-DD-AAE2	<=65	MALE	G3-4	Stage I-II	T1-2	M0	N0	20.1432	4.091419	1.709326	0.420721974583612
TCGA-DD-AAVU	<=65	MALE	G1-2	Stage I-II	T1-2	M0	N0	2.254718	8.298759	3.128318	1.00430898371953
TCGA-ED-A66X	<=65	MALE	G3-4	Stage III-IV	T3-4	M0	N0	1.817486	6.415348	7.286348	1.07294973190828
TCGA-CC-A3M9	<=65	MALE	G3-4	Stage III-IV	T3-4	M0	N0	0	30.23782	6.231113	1.97055340947541
TCGA-DD-AAVV	<=65	MALE	G3-4	Stage I-II	T1-2	M0	N0	3.463467	4.210739	5.833794	0.92190990539635
TCGA-DD-A4NB	<=65	MALE	G1-2	Stage I-II	T1-2	M0	N0	0.9268609	0.8068284	4.505831	0.918399026361999
TCGA-DD-AAD1	<=65	FEMALE	G3-4	Stage I-II	T1-2	M0	N0	1.129288	1.93242	17.37151	1.24276860663654
TCGA-DD-A1EI	<=65	MALE	G1-2	Stage I-II	T1-2	M0	N0	2.332163	5.551603	16.07558	1.25026347918176
TCGA-DD-A3A9	<=65	FEMALE	G1-2	Stage III-IV	T3-4	M1	N0	1.699037	4.510215	1.706064	0.911576690744304
TCGA-DD-A4NH	<=65	FEMALE	G3-4	Stage III-IV	T3-4	M0	N0	0.09175952	12.86414	5.499308	1.28766929374132
TCGA-CC-5260	<=65	FEMALE	G1-2	Stage III-IV	T3-4	M0	N0	0.009302278	9.124954	2.396689	1.10555740659943
TCGA-DD-A1EL	<=65	MALE	G3-4	Stage I-II	T1-2	M0	N0	1.388796	13.30019	25.09059	1.90152433424191
TCGA-BC-A8YO	>65	FEMALE	G3-4	Stage III-IV	T3-4	M0	N0	5.183615	12.89721	60.01505	3.48563603263464
TCGA-RC-A6M5	<=65	FEMALE	G1-2	Stage III-IV	T1-2	M0	N1	0.8193369	0.3004093	3.356439	0.888771453758623
TCGA-DD-AADM	<=65	MALE	G3-4	Stage I-II	T1-2	M0	N0	1.670669	5.760915	4.39855	0.997343775614457
TCGA-DD-AAEI	>65	MALE	G1-2	Stage I-II	T1-2	M0	N0	2.93959	6.562153	3.708531	0.949567294263353
TCGA-DD-AADR	<=65	MALE	G3-4	Stage I-II	T1-2	M0	N0	1.347962	5.531639	1.704608	0.947205470955509
TCGA-DD-AAVY	<=65	MALE	G1-2	Stage III-IV	T3-4	M0	N0	1.565078	0.384431	0.1685752	0.804659522300706
TCGA-CC-A7IE	<=65	MALE	G1-2	Stage III-IV	T3-4	M0	N0	1.922174	9.659937	11.13202	1.25466334612211
TCGA-DD-A4NA	>65	FEMALE	G3-4	Stage III-IV	T1-2	M0	N1	0	3.471923	2.90735	0.980287090916871
TCGA-DD-AACG	<=65	MALE	G3-4	Stage I-II	T1-2	M0	N0	2.151075	17.34709	8.972892	1.41771998287694
TCGA-DD-AACP	<=65	MALE	G3-4	Stage I-II	T1-2	M0	N0	0.9364368	19.34008	17.54705	1.88795852685045
TCGA-DD-A73E	>65	MALE	G1-2	Stage I-II	T1-2	M0	N0	0.2865506	1.946422	0.2129877	0.880757989031247
TCGA-DD-A4NR	>65	FEMALE	G3-4	Stage I-II	T1-2	M0	N0	2.363628	9.50861	4.065781	1.04997297995056
TCGA-DD-A116	>65	MALE	G3-4	Stage III-IV	T3-4	M0	N0	6.860778	6.54742	2.435144	0.784603183599044
TCGA-G3-AAV4	>65	FEMALE	G1-2	Stage I-II	T1-2	M0	N0	1.47756	2.455779	3.782085	0.918106268657421
TCGA-DD-A11B	>65	MALE	G1-2	Stage I-II	T1-2	M0	N0	9.961353	2.102623	5.708918	0.66881063933971
TCGA-DD-AAVZ	<=65	MALE	G1-2	Stage I-II	T1-2	M0	N0	2.634238	3.572727	5.401008	0.93104719981176
TCGA-DD-AADA	>65	FEMALE	G3-4	Stage I-II	T1-2	M0	N0	7.09496	0.6266676	0.3342989	0.64601815299616
TCGA-DD-AACN	<=65	MALE	G3-4	Stage I-II	T1-2	M0	N0	4.15407	1.342721	26.90049	1.33527377681391
TCGA-DD-AACV	<=65	MALE	G3-4	Stage I-II	T1-2	M0	N0	8.748463	16.94231	1.936427	0.914720789945179
TCGA-DD-AACI	>65	MALE	G3-4	Stage I-II	T1-2	M0	N0	0.8347031	1.993073	1.977989	0.89625101230711
TCGA-G3-AAV2	<=65	MALE	G1-2	Stage I-II	T1-2	M0	N0	3.007617	0.4535615	3.117869	0.810420547131992
TCGA-G3-AAV5	>65	MALE	G1-2	Stage I-II	T1-2	M0	N0	2.443266	5.338245	6.083202	0.992782092920804
TCGA-ED-A5KG	<=65	FEMALE	G1-2	Stage I-II	T1-2	M0	N0	0.7462366	5.967182	7.948055	1.12629379146852
TCGA-CC-A9FW	>65	MALE	G1-2	Stage III-IV	T3-4	M0	N0	0.5489778	4.930699	18.63586	1.40397629987535
TCGA-DD-AACU	<=65	MALE	G3-4	Stage I-II	T1-2	M0	N0	1.529998	2.210626	9.497354	1.03363361125331
TCGA-G3-A25Y	<=65	FEMALE	G3-4	Stage I-II	T1-2	M0	N0	1.327063	5.875986	3.237565	0.988635083218254
TCGA-DD-A73A	>65	MALE	G1-2	Stage I-II	T1-2	M0	N0	8.26215	3.482928	0.7596854	0.66420086198849
TCGA-DD-AACL	>65	FEMALE	G3-4	Stage I-II	T1-2	M0	N0	0.8097444	17.80918	6.820328	1.44447730581961
TCGA-5R-AAAM	<=65	FEMALE	G1-2	Stage I-II	T1-2	M0	N0	1.2012	0.9068284	6.520412	0.951623746445672
TCGA-KR-A7K8	<=65	MALE	G1-2	Stage I-II	T1-2	M0	N0	0.5225468	5.832578	0.4626521	0.960292131809102
TCGA-CC-A8HV	<=65	FEMALE	G1-2	Stage I-II	T1-2	M0	N0	0.9085209	9.79489	3.340983	1.10478305192304
TCGA-DD-A4NE	>65	FEMALE	G3-4	Stage III-IV	T3-4	M0	N0	6.529295	12.72196	8.56688	1.05219971734957
TCGA-G3-A25Z	<=65	MALE	G1-2	Stage I-II	T1-2	M0	N0	5.636985	3.161538	4.312357	0.794993371223789
TCGA-DD-AAEG	<=65	FEMALE	G3-4	Stage I-II	T1-2	M0	N0	0.7852099	2.417188	0.6199502	0.8801829563251
TCGA-CC-A8HU	<=65	FEMALE	G3-4	Stage III-IV	T3-4	M0	N0	1.625162	16.78892	2.21351	1.2315619470596
TCGA-DD-A3A3	<=65	MALE	G1-2	Stage I-II	T1-2	M0	N0	4.448868	7.059136	4.231863	0.912971186485488
TCGA-G3-A3CJ	<=65	MALE	G1-2	Stage I-II	T1-2	M0	N0	7.935188	1.121604	5.845259	0.713008743527296
TCGA-CC-A9FS	<=65	MALE	G1-2	Stage I-II	T1-2	M0	N0	2.145429	3.173365	1.021363	0.854358445968943
TCGA-G3-A25T	<=65	FEMALE	G1-2	Stage III-IV	T3-4	M0	N0	0.3843724	12.68764	1.213161	1.15234282373936
TCGA-KR-A7K0	<=65	MALE	G1-2	Stage I-II	T1-2	M0	N0	3.718825	1.776055	3.797719	0.823873224397747
TCGA-DD-AAVS	<=65	MALE	G1-2	Stage I-II	T1-2	M0	N0	1.348325	5.147201	4.998798	1.00968324820004
TCGA-DD-A3A6	>65	FEMALE	G1-2	Stage I-II	T1-2	M0	N0	0.007687116	1.254608	0.3493754	0.879361924275397
TCGA-BD-A3EP	>65	FEMALE	G1-2	Stage I-II	T1-2	M0	N0	1.060727	2.213831	3.699863	0.92713800392555
TCGA-DD-A4NK	>65	FEMALE	G1-2	Stage III-IV	T3-4	M0	N0	3.931077	0.658517	0.3700261	0.737547868020763
TCGA-DD-A3A1	<=65	MALE	G1-2	Stage III-IV	T3-4	M0	N0	2.472591	5.337548	2.892746	0.92399984889685
TCGA-DD-AACO	<=65	MALE	G3-4	Stage I-II	T1-2	M0	N0	7.933673	12.64537	1.294127	0.843745877163073
TCGA-DD-AAVW	<=65	MALE	G1-2	Stage I-II	T1-2	M0	N0	3.374569	2.5039	3.222863	0.83927610844435
TCGA-DD-AADK	>65	FEMALE	G3-4	Stage I-II	T1-2	M0	N0	3.040652	3.051874	10.95574	1.02269228074116
TCGA-CC-A3MB	<=65	MALE	G1-2	Stage III-IV	T3-4	M0	N0	2.76139	12.94749	7.956719	1.21972343251739
TCGA-G3-A3CH	<=65	MALE	G1-2	Stage III-IV	T3-4	M0	N0	3.558635	3.404641	0.9727849	0.809303658833999
TCGA-LG-A9QD	>65	MALE	G1-2	Stage III-IV	T3-4	M0	N0	20.33223	0.3136101	8.160034	0.440828791219282
TCGA-5C-AAPD	<=65	MALE	G1-2	Stage I-II	T1-2	M0	N0	6.158896	10.62813	0.6874381	0.854757518684292
TCGA-DD-A113	<=65	FEMALE	G3-4	Stage I-II	T1-2	M0	N0	0.7770021	4.297757	3.597855	0.982626502460255
TCGA-DD-A1ED	>65	MALE	G1-2	Stage I-II	T1-2	M0	N0	5.788419	0.1489777	3.80729	0.72820423761572
TCGA-G3-AAV0	<=65	MALE	G1-2	Stage I-II	T1-2	M0	N0	4.053751	0.8027868	3.047768	0.781213555467968
TCGA-G3-A25S	<=65	MALE	G1-2	Stage I-II	T1-2	M0	N0	2.17326	19.18937	3.485055	1.30963083587232
TCGA-CC-A7IK	<=65	MALE	G3-4	Stage III-IV	T3-4	M0	N0	2.826506	10.72953	19.83713	1.5022182568986
TCGA-ED-A459	<=65	MALE	G1-2	Stage I-II	T1-2	M0	N0	2.121119	8.209521	1.112311	0.963826119209914
TCGA-KR-A7K2	<=65	MALE	G1-2	Stage I-II	T1-2	M0	N0	2.157919	2.409854	11.65508	1.06126719896626
TCGA-DD-A1EC	<=65	FEMALE	G3-4	Stage I-II	T1-2	M0	N0	0.04870647	3.055639	8.231836	1.08994733666583
TCGA-5R-AA1C	<=65	MALE	G1-2	Stage I-II	T1-2	M0	N0	1.093855	2.066095	0.1499577	0.853003184456348
TCGA-DD-AAW2	>65	MALE	G1-2	Stage I-II	T1-2	M0	N0	1.866797	1.239654	0.3261572	0.813524158152445
TCGA-DD-AACS	<=65	MALE	G3-4	Stage I-II	T1-2	M0	N0	2.914846	4.810414	11.14475	1.07559155080845
TCGA-DD-A4NQ	<=65	MALE	G3-4	Stage I-II	T1-2	M0	N0	0.6988006	11.87749	9.118777	1.32941036462514
TCGA-CC-5264	>65	MALE	G1-2	Stage III-IV	T3-4	M0	N0	6.239283	19.42239	24.60895	1.77554122777766
TCGA-DD-A73F	>65	FEMALE	G1-2	Stage I-II	T1-2	M0	N0	2.867716	9.028842	1.739162	0.965835163770724
TCGA-CC-A9FV	<=65	MALE	G1-2	Stage III-IV	T3-4	M0	N0	0	0.8497873	2.153782	0.906850613305731
TCGA-CC-A7IJ	<=65	MALE	G3-4	Stage I-II	T1-2	M0	N0	0.002805015	91.85347	6.139218	8.28339637686164
TCGA-CC-A7IF	<=65	MALE	G1-2	Stage III-IV	T3-4	M0	N0	1.632879	12.1695	0.2910332	1.05931795569666
TCGA-DD-AAED	<=65	MALE	G3-4	Stage I-II	T1-2	M0	N0	1.072644	1.224684	6.260649	0.958303304653463
TCGA-DD-A3A7	>65	MALE	G3-4	Stage III-IV	T3-4	M0	N0	0.7130675	18.56992	4.913959	1.41529540386022
TCGA-DD-AACW	<=65	MALE	G3-4	Stage I-II	T1-2	M0	N0	4.521641	7.980265	13.38458	1.13869475832647
TCGA-DD-AAC8	>65	MALE	G3-4	Stage I-II	T1-2	M0	N0	0.05796622	1.197478	4.628492	0.963363526200434
TCGA-DD-AAD3	<=65	MALE	G1-2	Stage I-II	T1-2	M0	N0	2.903951	1.123014	6.648916	0.893880364954099
TCGA-CC-A9FU	<=65	FEMALE	G1-2	Stage III-IV	T3-4	M0	N0	1.039698	17.56768	24.29413	2.0940328515339
TCGA-5R-AA1D	<=65	FEMALE	G3-4	Stage III-IV	T3-4	M0	N0	0.6711932	0.4072099	4.99217	0.929498959046134
TCGA-CC-A8HS	<=65	MALE	G1-2	Stage III-IV	T3-4	M0	N1	1.626936	15.70097	12.43082	1.50502908424468
TCGA-DD-AADQ	<=65	MALE	G3-4	Stage I-II	T1-2	M0	N0	1.814004	1.017396	4.630299	0.892098091756543
TCGA-CC-A3MA	<=65	MALE	G1-2	Stage III-IV	T3-4	M0	N0	0.6389464	13.62417	4.640385	1.25724567766635
TCGA-DD-A119	<=65	MALE	G3-4	Stage III-IV	T3-4	M1	N0	4.821098	2.592144	1.023633	0.754515264449551
TCGA-DD-A4NF	>65	MALE	G1-2	Stage I-II	T1-2	M0	N0	0.1697644	0.2068429	3.313639	0.910140385399282
TCGA-DD-AACC	<=65	MALE	G1-2	Stage I-II	T1-2	M0	N0	9.048422	6.241946	3.317004	0.725597911597254
TCGA-DD-A4NJ	<=65	FEMALE	G1-2	Stage I-II	T1-2	M0	N0	0.583264	10.31688	1.053071	1.07755031677691
TCGA-DD-AAE0	<=65	FEMALE	G3-4	Stage III-IV	T3-4	M0	N0	0.2674309	16.54305	1.903508	1.28645643589499
TCGA-CC-A5UC	<=65	MALE	G3-4	Stage III-IV	T3-4	M0	N0	5.132676	19.35224	11.53792	1.38980107330283
TCGA-DD-AACD	<=65	MALE	G3-4	Stage I-II	T1-2	M0	N0	0.9518051	2.529318	1.984155	0.903273335610895
TCGA-CC-5262	>65	MALE	G1-2	Stage III-IV	T3-4	M0	N0	2.080206	10.3328	10.01078	1.23519566763869
TCGA-CC-A5UD	<=65	MALE	G1-2	Stage III-IV	T3-4	M0	N0	0.1094921	30.5046	9.404422	2.11741996629572
TCGA-DD-AADJ	>65	FEMALE	G3-4	Stage I-II	T1-2	M0	N0	3.608329	3.081279	6.859216	0.91303190454581
TCGA-DD-AADF	<=65	FEMALE	G3-4	Stage I-II	T1-2	M0	N0	4.011454	9.672482	0.4307028	0.908439780339422
TCGA-CC-5258	<=65	MALE	G1-2	Stage I-II	T1-2	M0	N0	3.155501	10.29668	29.84203	1.83036972043631
TCGA-DD-A3A2	>65	FEMALE	G1-2	Stage I-II	T1-2	M0	N0	1.730211	0.3575156	0.1531078	0.798402768655712
TCGA-DD-A118	>65	FEMALE	G1-2	Stage I-II	T1-2	M0	N0	0.8963886	2.958322	1.249431	0.899717443921626
TCGA-DD-A3A5	>65	FEMALE	G1-2	Stage III-IV	T3-4	M0	N0	6.989905	4.656608	3.575839	0.765808995380588
TCGA-BC-A69I	>65	MALE	G1-2	Stage I-II	T1-2	M0	N0	0.1364458	0.7795023	0.164821	0.861517729170473
TCGA-DD-A1EF	<=65	FEMALE	G3-4	Stage I-II	T1-2	M0	N0	2.20313	4.502428	7.793791	1.02124752273288
TCGA-BC-4072	>65	FEMALE	G3-4	Stage III-IV	T3-4	M0	N0	0.6381625	9.011972	4.064022	1.11467209806009
TCGA-DD-A1EJ	>65	FEMALE	G1-2	Stage III-IV	T1-2	M0	N1	0.3839507	8.272331	25.3744	1.77390048606527
TCGA-DD-AAE9	>65	MALE	G3-4	Stage I-II	T1-2	M0	N0	0.8572307	2.133476	7.196201	1.00826428830979
TCGA-CC-5259	<=65	FEMALE	G1-2	Stage III-IV	T3-4	M0	N0	5.61314	5.878042	7.666055	0.913152509641495
TCGA-FV-A2QR	>65	MALE	G1-2	Stage I-II	T1-2	M0	N0	2.280662	3.794495	48.02772	2.43810084396191
TCGA-G3-AAV3	<=65	FEMALE	G1-2	Stage I-II	T1-2	M0	N0	0.1762459	4.866528	7.16504	1.10463956231038
TCGA-DD-AAEK	<=65	MALE	G3-4	Stage I-II	T1-2	M0	N0	2.283016	4.213374	2.07191	0.89084074618927
TCGA-DD-A4NO	<=65	MALE	G1-2	Stage I-II	T1-2	M0	N0	3.502177	1.094837	5.924977	0.857600099058885
TCGA-MI-A75C	<=65	MALE	G3-4	Stage I-II	T1-2	M0	N0	3.046006	3.199971	14.07189	1.09921807482805
TCGA-DD-A11D	<=65	FEMALE	G1-2	Stage I-II	T1-2	M0	N0	2.342523	0.9089133	2.497169	0.830463230050688
TCGA-DD-AAVQ	<=65	MALE	G1-2	Stage I-II	T1-2	M0	N0	2.510953	9.669587	6.673568	1.10971605397579
TCGA-G3-A6UC	<=65	MALE	G1-2	Stage III-IV	T3-4	M0	N0	2.786116	1.001673	0.1405567	0.775618293680407
TCGA-DD-AADO	<=65	MALE	G3-4	Stage I-II	T1-2	M0	N0	1.923974	9.739326	4.468758	1.08465528785778
TCGA-RC-A7S9	<=65	FEMALE	G3-4	Stage I-II	T1-2	M0	N0	11.06775	7.024374	3.867462	0.688036894922551
TCGA-ED-A7XP	<=65	FEMALE	G3-4	Stage I-II	T1-2	M0	N0	1.431453	3.133663	12.62654	1.13645856984012
TCGA-ED-A97K	<=65	MALE	G1-2	Stage III-IV	T3-4	M0	N0	1.491216	3.023355	2.356297	0.900957541679125
TCGA-DD-AAC9	<=65	MALE	G1-2	Stage I-II	T1-2	M0	N0	8.298431	1.05616	2.11497	0.645754971617141
TCGA-DD-A11C	>65	MALE	G3-4	Stage I-II	T1-2	M0	N0	2.72882	8.869038	1.888535	0.970990810474068
TCGA-DD-AACK	>65	MALE	G1-2	Stage I-II	T1-2	M0	N0	2.162025	2.506745	13.28734	1.10258646728191
TCGA-RC-A7SK	<=65	MALE	G3-4	Stage I-II	T1-2	M0	N0	2.735245	2.499795	6.676739	0.930111589581259
TCGA-RC-A6M3	<=65	MALE	G3-4	Stage I-II	T1-2	M0	N0	0.1605789	8.449904	4.675919	1.13740113086433
TCGA-DD-A3A4	<=65	MALE	G3-4	Stage III-IV	T3-4	M0	N0	2.62535	1.144057	4.719468	0.866895763991927
TCGA-XR-A8TD	<=65	FEMALE	G3-4	Stage III-IV	T3-4	M0	N0	1.325472	13.83468	4.153718	1.21488956184005
TCGA-DD-A4ND	<=65	FEMALE	G3-4	Stage I-II	T1-2	M0	N0	5.542249	3.658237	10.59499	0.927796640433584
TCGA-G3-A3CI	>65	MALE	G1-2	Stage I-II	T1-2	M0	N0	4.200589	0.5378249	0.2801485	0.725869011203836
TCGA-ED-A82E	<=65	FEMALE	G1-2	Stage III-IV	T3-4	M0	N0	0	0.9517399	2.236481	0.910675355966003
TCGA-DD-AADC	<=65	MALE	G3-4	Stage I-II	T1-2	M0	N0	1.952506	30.54488	11.05832	2.03689925124345
TCGA-DD-AADD	<=65	MALE	G3-4	Stage I-II	T1-2	M0	N0	0.9155103	12.80067	17.87282	1.63385213470127
TCGA-DD-AAW1	<=65	MALE	G1-2	Stage III-IV	T3-4	M0	N0	3.143856	0.4967535	13.01167	1.00401364656184
TCGA-DD-AACJ	>65	MALE	G1-2	Stage I-II	T1-2	M0	N0	3.981923	1.590996	7.838606	0.887302596731615
TCGA-DD-A39W	<=65	FEMALE	G1-2	Stage III-IV	T3-4	M0	N0	0.1023142	0.8416253	13.43705	1.15878164123642
TCGA-DD-AACF	>65	MALE	G3-4	Stage I-II	T1-2	M0	N0	2.35985	6.221138	0.1625963	0.892131777150547
TCGA-RC-A7SF	>65	MALE	G1-2	Stage I-II	T1-2	M0	N0	15.43542	3.34742	9.222941	0.59328781255531
TCGA-DD-AAE3	<=65	MALE	G1-2	Stage I-II	T1-2	M0	N0	1.979355	0.3419608	0.748455	0.800394827602301
TCGA-BC-A3KG	>65	FEMALE	G3-4	Stage I-II	T1-2	M0	N0	0.3753929	8.812457	2.274955	1.07810950322108
TCGA-KR-A7K7	<=65	FEMALE	G1-2	Stage I-II	T1-2	M0	N0	1.594095	16.44999	3.842385	1.26831283971341
TCGA-CC-5261	<=65	MALE	G1-2	Stage I-II	T1-2	M0	N0	0.7884062	5.933021	10.13306	1.17906199701352
TCGA-DD-AAD0	>65	FEMALE	G1-2	Stage I-II	T1-2	M0	N0	1.164815	5.243103	23.86591	1.54773037301529
TCGA-DD-AADS	<=65	MALE	G1-2	Stage I-II	T1-2	M0	N0	2.391421	1.26382	1.231805	0.812612651241885
TCGA-DD-A1EK	<=65	FEMALE	G1-2	Stage III-IV	T3-4	M1	N0	2.481335	2.93614	37.6367	1.88333046855395
TCGA-BW-A5NP	<=65	FEMALE	G3-4	Stage III-IV	T1-2	M1	N0	0.3117148	6.420218	15.62113	1.37329447759972
TCGA-RG-A7D4	>65	MALE	G1-2	Stage I-II	T1-2	M0	N0	3.799384	14.48758	3.345664	1.09374783511343
TCGA-G3-A3CG	>65	MALE	G1-2	Stage I-II	T1-2	M0	N0	3.12927	1.174256	6.513436	0.88398855745487
TCGA-DD-AADW	<=65	MALE	G3-4	Stage I-II	T1-2	M0	N0	2.330204	19.15839	14.07372	1.6433456742262
TCGA-DD-AAD8	>65	FEMALE	G1-2	Stage I-II	T1-2	M0	N0	2.974716	4.613055	0.5556098	0.844987823154885
TCGA-DD-AACQ	<=65	MALE	G3-4	Stage I-II	T1-2	M0	N0	11.99793	5.464606	0.1549779	0.588053089672053
TCGA-DD-A4NS	<=65	FEMALE	G1-2	Stage I-II	T1-2	M0	N0	3.580499	0.9256429	3.927477	0.814654814654841
TCGA-DD-A73C	<=65	FEMALE	G1-2	Stage III-IV	T3-4	M0	N0	1.65152	0.6771855	2.695075	0.853680422255454
TCGA-RC-A7SB	<=65	MALE	G1-2	Stage I-II	T1-2	M0	N0	3.256212	3.734351	1.51914	0.835870018377038
TCGA-DD-AACB	>65	FEMALE	G3-4	Stage I-II	T1-2	M0	N0	1.551232	8.802184	7.157616	1.1437287696946
TCGA-G3-A5SI	<=65	MALE	G1-2	Stage I-II	T1-2	M0	N0	4.569977	11.77212	0.7096248	0.938030645300982
TCGA-DD-AACH	>65	MALE	G3-4	Stage I-II	T1-2	M0	N0	0.4583031	15.70918	13.00878	1.60025582329359
TCGA-RC-A7SH	<=65	MALE	G3-4	Stage I-II	T1-2	M0	N0	1.987938	9.955673	2.475868	1.04037738774184
TCGA-ED-A66Y	<=65	FEMALE	G3-4	Stage III-IV	T3-4	M0	N0	1.068037	6.313099	7.610624	1.11206806494667
TCGA-CC-5263	<=65	MALE	G1-2	Stage III-IV	T3-4	M0	N0	0.1997961	30.20004	7.547535	2.01029148838529
TCGA-ED-A8O5	<=65	FEMALE	G3-4	Stage III-IV	T3-4	M0	N0	3.360953	3.26252	8.600849	0.962721316480649
TCGA-DD-A1EE	>65	MALE	G3-4	Stage III-IV	T3-4	M0	N0	0.6754219	2.412942	16.41003	1.25367340118008
TCGA-MI-A75G	<=65	MALE	G1-2	Stage I-II	T1-2	M0	N0	0.1453009	1.143976	8.3159	1.040158066375
TCGA-ED-A4XI	<=65	MALE	G3-4	Stage I-II	T1-2	M0	N0	7.941679	0.6746736	1.047175	0.634391238578527
TCGA-DD-AAD2	>65	MALE	G1-2	Stage I-II	T1-2	M0	N0	1.93511	4.169547	3.747105	0.936919868349134
TCGA-DD-AAE6	<=65	FEMALE	G1-2	Stage I-II	T1-2	M0	N0	4.034298	14.91436	0.09707283	1.01815458550363
TCGA-DD-AAEH	>65	MALE	G1-2	Stage I-II	T1-2	M0	N0	2.088131	2.97478	0.5325196	0.843259852653233
TCGA-DD-AAEB	<=65	MALE	G1-2	Stage I-II	T1-2	M0	N0	3.988598	1.062986	0.6317044	0.747084330577351
TCGA-DD-AAD5	<=65	MALE	G3-4	Stage I-II	T1-2	M0	N0	0.09795994	11.99612	7.827537	1.32818792961976
TCGA-DD-AACX	>65	MALE	G3-4	Stage I-II	T1-2	M0	N0	1.467069	7.750268	33.63559	2.01151421028587
TCGA-DD-A1EA	>65	MALE	G1-2	Stage I-II	T1-2	M0	N0	2.318158	2.767523	18.72118	1.24293081483401
TCGA-DD-AAVR	<=65	MALE	G1-2	Stage I-II	T1-2	M0	N0	5.499047	1.803643	0.7722701	0.716263735510179
TCGA-DD-AADY	<=65	FEMALE	G1-2	Stage I-II	T1-2	M0	N0	1.40999	2.168327	1.103702	0.861916621275445
TCGA-DD-AAW3	>65	MALE	G1-2	Stage I-II	T1-2	M0	N0	1.831762	0.8805904	8.292774	0.963582017674689
TCGA-G3-AAV7	<=65	MALE	G1-2	Stage I-II	T1-2	M0	N0	0.1215099	24.72125	19.86487	2.33052192855353
TCGA-DD-AAE1	<=65	MALE	G3-4	Stage I-II	T1-2	M0	N0	6.411225	2.143972	8.870226	0.831597818820024
TCGA-DD-AADV	<=65	MALE	G3-4	Stage I-II	T1-2	M0	N0	7.527572	5.943807	5.090095	0.798082702793904
TCGA-PD-A5DF	<=65	FEMALE	G1-2	Stage III-IV	T3-4	M0	N0	3.187729	7.621062	6.59884	1.02698169786778
TCGA-DD-AADI	<=65	FEMALE	G3-4	Stage I-II	T1-2	M0	N0	1.297619	2.428796	4.470906	0.938579893746175
TCGA-DD-AACE	<=65	MALE	G3-4	Stage I-II	T1-2	M0	N0	1.294709	1.786178	0.2702978	0.84267174427328
TCGA-2Y-A9H0	<=65	MALE	G1-2	Stage III-IV	T3-4	M0	N0	0.1307301	23.16254	0.9546776	1.47854692323735
TCGA-CC-A5UE	<=65	MALE	G1-2	Stage III-IV	T3-4	M0	N0	3.182303	36.46959	6.803764	2.02323110141211
TCGA-5C-A9VG	<=65	MALE	G1-2	Stage I-II	T1-2	M0	N0	1.211505	11.29275	9.406536	1.2920488783245
TCGA-DD-A73G	>65	FEMALE	G3-4	Stage I-II	T1-2	M0	N0	3.878375	9.983127	0.9124106	0.929960945773817
TCGA-G3-A25X	>65	MALE	G3-4	Stage I-II	T1-2	M0	N0	0.3023164	24.75034	0.9177075	1.52226276431993
TCGA-DD-AADU	<=65	MALE	G3-4	Stage I-II	T1-2	M0	N0	3.283557	0.9773764	13.068	1.0107434743592
TCGA-DD-AADL	<=65	MALE	G3-4	Stage I-II	T1-2	M0	N0	1.949259	4.694014	2.010616	0.912185941718454
TCGA-CC-A1HT	<=65	MALE	G3-4	Stage III-IV	T3-4	M0	N0	0.001899395	26.1038	15.89192	2.21540412636519
TCGA-G3-AAUZ	<=65	MALE	G1-2	Stage I-II	T1-2	M0	N0	18.03063	12.63877	0.1758599	0.541853847372449
TCGA-DD-A1EH	<=65	MALE	G3-4	Stage III-IV	T3-4	M0	N0	0.4980131	3.815556	19.27106	1.39019072812375
TCGA-DD-A4NV	<=65	MALE	G1-2	Stage III-IV	T3-4	M0	N0	4.232492	0.6035135	2.764845	0.767041287388739
TCGA-DD-A4NN	<=65	FEMALE	G3-4	Stage I-II	T1-2	M0	N0	0.369265	10.54853	5.502272	1.20606918809996
TCGA-DD-A1EB	>65	FEMALE	G1-2	Stage I-II	T1-2	M0	N0	0.9209453	1.288067	2.476735	0.888227215017449
TCGA-DD-A4NL	<=65	MALE	G1-2	Stage I-II	T1-2	M0	N0	33.11519	0.36726	2.398813	0.228908710980961
TCGA-DD-A115	<=65	MALE	G1-2	Stage III-IV	T3-4	M0	N0	1.841325	8.982154	0.7187216	0.984191312030415
TCGA-CC-A7IG	<=65	MALE	G1-2	Stage I-II	T1-2	M0	N0	0.7021478	36.42602	1.330492	1.98433388979059
TCGA-DD-A3A8	>65	MALE	G1-2	Stage I-II	T1-2	M0	N0	3.462353	1.076367	1.7806	0.783433859457516
TCGA-DD-AAEA	<=65	MALE	G3-4	Stage I-II	T1-2	M0	N0	1.531755	8.425733	14.33073	1.32972822195811
TCGA-CC-A7IL	<=65	MALE	G1-2	Stage III-IV	T3-4	M0	N0	2.939901	4.425893	1.77618	0.865573821505912
TCGA-DD-AAEE	<=65	MALE	G3-4	Stage I-II	T1-2	M0	N0	1.320537	4.707866	5.665393	1.01539462110286
TCGA-DD-A4NP	<=65	MALE	G3-4	Stage I-II	T1-2	M0	N0	7.734183	0.4014876	4.354976	0.684058736066871
TCGA-G3-AAV6	<=65	FEMALE	G3-4	Stage III-IV	T3-4	M0	N0	2.02047	30.34073	9.301093	1.94445692451384
TCGA-CC-A7II	<=65	MALE	G3-4	Stage III-IV	T3-4	M0	N0	0.04632881	22.78617	4.047165	1.57486794503937
TCGA-DD-AAVX	<=65	MALE	G1-2	Stage I-II	T1-2	M0	N0	2.94708	0.6836553	15.54641	1.07527761488429
TCGA-G3-AAV1	<=65	MALE	G3-4	Stage III-IV	T3-4	M0	N0	1.190162	3.051249	8.045419	1.03526013798141
TCGA-ED-A7XO	<=65	MALE	G1-2	Stage III-IV	T3-4	M0	N0	7.953272	5.243826	1.130442	0.706745143522701
TCGA-DD-AADG	>65	MALE	G3-4	Stage III-IV	T3-4	M0	N0	3.035174	2.031209	3.130097	0.840086429126479
TCGA-DD-AAE7	>65	MALE	G1-2	Stage I-II	T1-2	M0	N0	4.612781	0.8993807	2.576639	0.757134570277591
TCGA-CC-A3MC	<=65	MALE	G1-2	Stage III-IV	T3-4	M0	N0	0.9431138	8.916607	0.4594783	1.01408093435778
TCGA-DD-AADP	<=65	MALE	G3-4	Stage I-II	T1-2	M0	N0	1.495549	3.790886	6.041693	0.994966689558067
TCGA-DD-AACA	<=65	MALE	G3-4	Stage I-II	T1-2	M0	N0	1.326179	18.34398	11.04539	1.57193129131303
